# Supplementary material for: Evaluation of Spatial Distribution of Three Major Leptocorisa (Hemiptera: Alydidae) Pests Using MaxEnt Model
Source: Insects. 2022 Aug 20;13(8):750. doi: 10.3390/insects13080750 (PMC9409444; doi:10.3390/insects13080750)
Supplement: Supplementary file 1 [file insects-13-00750-s001.zip]

Archive with 12 entries (12 files):
- Supplementary Figure S1.jpg
- Supplementary Figure S2.jpg
- Supplementary Figure S3.jpg
- Supplementary Figure S4.jpg
- Supplementary Figure S5.jpg
- Supplementary Figure S6.jpg
- Supplementary Figure S7.jpg
- Supplementary Figure S8.jpg
- Supplementary Figure S9.jpg
- Supplementary table S1.pdf
- Supplementary table S2.pdf
- Supplementary table S3.pdf
